# Supplementary material for: Application of Wearable Sensors in Actuation and Control of Powered Ankle Exoskeletons: A Comprehensive Review
Source: Sensors (Basel). 2022 Mar 14;22(6):2244. doi: 10.3390/s22062244 (PMC8954890; doi:10.3390/s22062244)
Supplement: Supplementary file 1 [file sensors-22-02244-s001.zip]

Archive with 1 entries (1 files):
- sensors-1595661-supplementary.pdf
